# Supplementary material for: Conserved Metanephric Kidney Development and Genome Methylation in Red-Eared Slider Turtle (Trachemys scripta elegans)
Source: J Dev Biol. 2026 Apr 7;14(2):16. doi: 10.3390/jdb14020016 (PMC13108046; doi:10.3390/jdb14020016)
Supplement: Supplementary file 1 [file jdb-14-00016-s001.zip]

Archive with 4 entries (4 files):
- Supplemental Data.xlsx
- Figure S1.tif
- Figure S2.tif
- Figure S3.tif
