# Supplementary material for: Conserved Metanephric Kidney Development and Genome Methylation in Red-Eared Slider Turtle (Trachemys scripta elegans)
Source: J Dev Biol. 2026 Apr 7;14(2):16. doi: 10.3390/jdb14020016 (PMC13108046; doi:10.3390/jdb14020016)
Supplement: Supplementary file 1 [file jdb-14-00016-s001.zip › Supplemental Data.xlsx]

## Sheet: Turtle QC Results
Sample	Lane	Raw Read Pairs	Raw Q20 (%)	Raw Q30 (%)	GC Content (%)	BS Conversion Rate (%)
A1	1	97305202	95.7	89.13	23.23	99.71
A1	4	12328246	95.7	89.12	21.97	99.71
A1	3	12009888	96.2	90.3	23.2	99.72
A1	4	42773660	95.68	89.18	23.36	99.72
B1	4	15585760	95.77	89.32	22.11	99.72
B1	3	9536792	96.01	89.91	23.46	99.73
B1	4	39132174	95.44	88.73	23.67	99.74
B1	1	97743944	95.54	88.79	23.5	99.73
A2	1	122788074	95.74	89.16	23.24	99.72
A2	4	16968264	95.52	88.75	22.3	99.72
A2	3	13912902	96.23	90.34	23.22	99.73
B2	1	84865942	95.7	89.1	23.4	99.72
B2	3	8163360	96.19	90.29	23.37	99.74
B2	4	52645476	95.72	89.25	23.54	99.73
A3	4	24548332	95.53	88.9	23.29	99.72
A3	3	12861518	96.11	90.11	23.09	99.74
A3	1	105620514	95.58	88.87	23.14	99.74
B3	3	9388684	96.18	90.26	23.09	99.73
B3	1	96606736	95.73	89.15	23.13	99.73
B3	4	40272076	95.79	89.4	23.26	99.74

## Sheet: Mouse QC Results
Sample	Lane	Raw Read Pairs	Raw Q20 (%)	Raw Q30 (%)	GC Content (%)	BS Conversion Rate (%)
M1	1	20423088	95.93	89.27	21.57	99.71
M1	4	117686996	95.65	89.15	22.03	99.71
M2	4	148472664	95.5	88.84	22.14	99.71
M3	4	120178162	95.48	88.89	22.15	99.76
M3	1	17575308	95.74	88.95	21.68	99.77
M4	4	161002916	95.35	88.62	22.02	99.73
M5	4	133441198	95.07	88.1	22.04	99.7

## Sheet: Gene methylation
Mouse				Turtle
Gene	Accession			Gene	Accession
Rgs20	XM_036152535.1			SND1	XM_034762835
Rb1cc1	XM_006495443.5			TMEM178B	XM_034779586
Gm26901	XR_865172.3			FGD4	XM_034780008
Sntg1	XM_017312320.3			ERC1	XM_034780724
Cpa6	XM_011238393.3			CACNA1C	XM_034781034
Prex2	XR_004934097.1			PDE3A	XM_034782214
A830018L16Rik	XM_036165706.1			ABCC9	XM_034782678
Pkhd1	NM_153179.3			STK38L	XM_034783056
Gm39616	XR_865316.3			EFCAB6	XM_034759423
Dnah7c	XM_011238631.4			PHF21B	XM_034783912
1700019D03Rik	NM_001368276.1			KIAA0930	XM_034783969
Gm53554	XR_004936107.1			TTC38	XM_034784257
Aox2	NM_001008419.2			BORCS5	XM_034784396
Cdk15	XM_006496049.5			CCDC91	XM_034784578
Gm973	NM_001013771.2			ANO2	XM_034784822
Gm35880	XR_373464.5			CCND2	XM_034785000
Map2	XM_006495762.5			TSPAN9	XM_034785288
Unc80	NM_175510.4			A2M	XM_034785865
Erbb4	XM_006495693.5			APOBEC1	XM_034776857
Spag16	NM_029160.3			LOC117885155	XM_034786359
Abca12	NM_175210.3			CLCN1	XM_034766358
Gm29536	NR_151519.1			DHTKD1	XM_034764863
Dock10	XM_006496469.5			LOC117870881	XM_034758320
Col4a4	NM_007735.2			CDC123	XM_034764909
Dner	NM_152915.1			KPNA1	XM_034787711
Gm7592	XM_017313618.3			LOC117870980	XM_034758522
Sp110	XM_030255685.1			SPAG17	XM_034787997
Mroh2a	XM_006529044.3			METTL16	XM_034788307
Iqca	NM_029122.2			HGD	XM_034788497
Cdh19	XM_036164615.1			ZBTB20	XM_034789074
Gm41940	XR_878482.2			ADGRG7	XM_034790133
Thsd7b	XM_011247964.3			ABI3BP	XM_034767801
Cfhr3	NM_001374101.1			LOC117887934	XM_034790756
Rgs13	XM_006529613.3			LOC117876449	XM_034768694
Brinp3	NM_001357571.1			DCLRE1C	XM_034765330
Gm36920	XR_001779484.1			DMTF1	XM_034765385
Colgalt2	XR_004942549.1			ELAPOR2	XM_034765431
Cacna1e	XM_030244154.2			CRYBG3	XM_034791429
Brinp2	XM_011238810.2			LOC117888291	XM_034791557
Pappa2	XM_036164644.1			POU2F1	XM_034791701
Gm39687	XR_865667.1			CADM2	XM_034792284
Rabgap1l	XM_006496877.3			GBE1	XM_034792303
Gm37083	XR_003948752.2			ROBO2	XM_034792561
Gm16701	NR_037988.1			NCAM2	XM_034792859
Lmx1a	XM_030242132.2			SEMA3E	XM_034765547
Fcgr3	NM_001405018.1			ITSN1	XM_034752212
Ifi205	XM_036164161.1			MORC3	XM_034752616
Gm36536	NR_151528.1			LOC117873455	XM_034762849
Catspere1	XM_006497084.3			LOC117877484	XM_034770642
Cd46	XR_001783154.3			CASK	XM_034754101
Frmd4a	XM_006497439.4			USP9X	XM_034754291
Cacnb2	XM_006497318.4			DMD	XM_034754638
Malrd1	NM_001310455.1			IL1RAPL1	XM_034754902
Plxdc2	XM_006497531.4			ARHGAP6	XM_034757089
Nebl	NM_028757.3			NLGN4X	XM_034757415
Myo3a	NM_148413.3			MAGI2	XM_034765732
Galnt13	XM_006498091.4			PRKX	XM_034757450
Ccdc148	XM_036160980.1			LOC117870341	XM_034757480
Gm39835	XR_004941087.1			GABRG3	XM_034757916
Scn7a	NM_009135.2			ATP10A	XM_034757919
4932414N04Rik	XM_006500335.3			NPAS2	XM_034757982
Myo3b	NM_177376.5			UXS1	XM_034758061
Ttn	NM_001385708.1			LOC117870750	XM_034758076
Ccdc141	XM_006499912.4			ATP11A	XM_034758138
Zfp385b	NM_178723.6			TUBGCP3	XM_034758143
Hsd17b12	NM_019657.4			RAB20	XM_034758168
Gm13794	XR_374816.1			MYO16	XM_034758176
Gm54141	XR_004941038.1			PCCA	XM_034758211
Ccdc34	XM_011239755.4			FARP1	XM_034758229
Or4k50-ps1	NR_033534.1			LHFPL3	XM_034766187
Slc30a4	NM_011774.3			GPC5	XM_034758271
Galk2	NM_175154.3			SRPK2	XM_034766301
F830045P16Rik	NM_177653.3			PRKAR2B	XM_034766611
Fermt1	XM_006499507.1			BORA	XM_034758358
Hao1	NM_010403.2			KLHL1	XM_034758372
Slx4ip	NM_028201.3			PCDH9	XM_034758374
Sptlc3	NM_175467.4			TDRD3	XM_034758382
Macrod2	XM_017319285.2			PCDH17	XM_034758387
Pcsk2	NM_008792.4			VWA8	XM_034758419
Gm35479	XR_375067.1			LOC117873474	XM_034762904
Zfp442	NM_001310645.1			EPSTI1	XM_034758423
Cdk5rap1	XR_001783167.3			LOC117875522	XM_034766906
Ptprt	XM_011239385.4			SUCLA2	XM_034758493
Arfgef2	XM_006500484.4			RB1	XM_034758495
Gm35481	XR_867052.1			FNDC3A	XM_034758502
Gm14387	XR_004940807.1			KPNA3	XM_034758524
LOC115489545	XM_036162770.1			CPNE8	XM_034766915
Gm54187	XR_004941534.1			RNASEH2B	XM_034758529
Stmn2	NM_025285.2			LHFPL6	XM_034758566
Ralyl	XM_036163397.1			TRPC4	XM_034758576
Gm30340	XR_880678.3			NBEA	XM_034758628
Gm30667	NR_166207.1			STARD13	XM_034758636
Naaladl2	XM_017319681.3			BRCA2	XM_034758653
Nlgn1	NM_138666.4			RXFP2	XM_034778580
Spata16	XM_017319720.2			KATNAL1	XM_034758681
Gm1527	NM_001033479.5			UBL3	XM_034758685
Egfem1	XM_017319789.3			PAN3	XM_034758696
Gm6209	XR_001783829.2			FLT3	XM_034758698
Tm4sf1	NM_001410068.1			GTF3A	XM_034758706
Wwtr1	NM_133784.3			ATP8A2	XM_034758733
Gm16527	NM_001370866.1			TNFRSF19	XM_034758748
Kcnab1	NM_001357358.2			SGCG	XM_034758758
Rsrc1	XM_017319694.3			MICU2	XM_034758762
Gm6634	NR_040556.1			XPO4	XM_034758775
Gm20754	NR_040557.1			ZMYM2	XM_034758788
Wdr49	NM_001370850.1			CENPJ	XM_034758810
Lrba	XM_006502351.4			RNF17	XM_034758815
Vps45	NM_013841.3			RDX	XM_034758820
Gm54211	XM_036163504.1			GUCY1A2	XM_034758855
Spag17	XM_036163362.1			PDGFD	XM_034758869
Magi3	NM_133853.3			DYNC2H1	XM_034758872
Ntng1	NM_001163350.1			LOC117881542	XM_034778967
Dph5	XR_003954378.2			CEP126	XM_034758898
Ndst4	XM_011240189.2			CNTN5	XM_034758906
Lef1	NM_001379060.1			ENDOD1	XM_034758920
Gm29865	XR_376086.3			PANX1	XM_034758946
Gstcd	NM_026231.3			CEP295	XM_034758975
Gm26691	XR_376102.3			DEUP1	XM_034759584
Rap1gds1	XM_036163086.1			TAFA5	XM_034767141
Unc5c	NM_009472.5			TMEM135	XM_034758995
Negr1	XM_006501577.3			DLG2	XM_034759045
Lrrc7	NM_001370781.1			KCNE3	XM_034759109
Gm20752	NR_040750.1			LOC117871288	XM_034759119
Gm46840	NR_166063.1			FCHSD2	XM_034759167
Gm42252	XR_881096.2			FAM168A	XM_034759181
Tmem67	XM_036164188.1			DNHD1	XM_034780358
Gm30092	NR_168595.1			LOC117882644	XM_034781244
Cngb3	NM_013927.2			LOC117871372	XM_034759298
Gm27243	XR_001784257.2			LOC117889022	XM_034792864
Klhl32	NM_001163020.2			LOC117871393	XM_034759325
Fut9	NM_010243.3			MOV10L1	XM_034767520
4930556G01Rik	NR_040655.1			MAPK12	XM_034767709
Cfap206	NM_001347062.1			GRM8	XM_034767884
Zfp292	NM_013889.2			CADPS2	XM_034768239
Lingo2	XM_036164099.1			PTPRZ1	XM_034768527
Trim14	NM_029077.4			KCND2	XM_034768645
Plppr1	XM_011250049.4			MET	XM_034768909
Grin3a	NM_001276355.1			NRF1	XM_034763863
Slc44a1	NM_133891.3			IMMP2L	XM_034769292
Mup-ps12	XR_001783100.2			IL15RA	XM_034764025
Gm12909	NR_176021.1			ANO6	XM_034769957
Astn2	NM_207109.2			PPM1H	XM_034770456
Cdk5rap2	NM_145990.4			SRGAP1	XM_034770517
Ptprd	XM_036163838.1			HMGA2	XM_034770718
Ccdc171	XM_006537992.4			TMBIM4	XM_034770776
Saxo1	XM_017320434.1			GRIP1	XM_034770776
Focad	XM_030253421.2			TPH2	XM_034771568
Gm13276	NM_001085532.3			LRGUK	XM_034764241
Gm12648	XR_001784347.1			LOC117871796	XM_034759966
Alg6	XM_036164185.1			NAV3	XM_034771960
Ror1	NM_001312690.1			PAWR	XM_034772053
Dab1	XM_036163642.1			OTOGL	XM_034763701
Gm12724	NR_151521.1			PTPRQ	XM_034764828
Agbl4	XM_036164560.1			METTL25	XM_034766101
Skint6	NM_001103199.1			CEP290	XM_034772369
Skint11	NM_177669.4			EEA1	XM_034772665
Mast2	NM_001042743.2			PLXNA4	XM_034764290
Gm40237	XR_001784414.1			NTN4	XM_034773048
Srsf4	XM_017320335.2			CDK17	XM_034773222
Gm42346	NR_176014.1			NR1H4	XM_034773638
Zfp268	NM_001324416.1			ANO4	XM_034773710
Zfp980	NM_001103158.2			LOC117879505	XM_034774747
Gm13165	XR_003953554.2			UBN2	XM_034774776
4933438K21Rik	NR_045446.1			LOC117884169	XM_034784760
Zfp991	XM_036164340.1			CENPM	XM_034775105
Zfp979	NM_145078.2			TNRC6B	XM_034776086
Ankib1	NM_001289529.1			APPL2	XM_034756031
Rundc3b	NM_001347311.1			FHOD3	XM_034761349
Gm52803	XR_003955860.1			EPB41L4B	XM_034761377
Pclo	XM_036165146.1			PLEKHG4B	XM_034761401
Gm30613	XR_003953466.1			TMEFF1	XM_034761448
Gm30417	XR_001783074.2			GABBR2	XM_034761463
Speer4cos	NR_001585.3			LPCAT1	XM_034759513
Cacna2d1	XM_011249741.4			SLC12A7	XM_034761495
Sema3c	NM_013657.5			ICE1	XM_034761496
Magi2	XM_006535744.5			LOC117872756	XM_034761513
Gsap	XR_004942489.1			MTRR	XM_034761517
Gm42223	XR_880867.3			SEMA5A	XM_034761526
Gm42225	XR_880870.3			ROPN1L	XM_034761535
Dpp6	NM_010075.2			CTNND2	XM_034761543
9530036O11Rik	NR_015562.2			TTC21A	XM_034763854
Zfyve28	XM_006503886.2			FBXL7	XM_034761565
Stk32b	NM_022416.3			CDH18	XM_034761577
Gm16223	NR_131130.1			LOC117871890	XM_034759691
D5Ertd615e	NR_131933.1			LOC117872809	XM_034761595
Fam184b	NM_021416.3			TET3	XM_034761729
Gm7931	NR_169028.1			LOC117872897	XM_034761738
Kcnip4	NM_001199244.1			SLC23A2	XM_034761791
Gm40301	XR_003955917.1			LRRTM4	XM_034761807
Rbpj	NM_001080928.1			PRKAG2	XM_034759960
Dthd1	NM_001170705.2			UNC5D	XM_034761949
Atp8a1	NM_001284345.1			CDH9	XM_034762061
Nfxl1	NM_133921.3			LOC117871791	XM_034759552
Gm54292	XR_004942624.1			DPP6	XM_034759984
Cenpc1	XM_030254095.2			PHACTR1	XM_034762321
Tmprss11d	NM_145561.2			MAP4	XM_034759697
Tmprss11f	NM_178730.3			CDKAL1	XM_034762410
Adamts3	NM_177872.2			RBM33	XM_034759991
Mthfd2l	XM_030254760.2			ZNF407	XM_034762507
Pramel35	XM_006535297.2			LOC117871632	XM_034759435
Arhgap24	XM_006534888.3			GNAL	XM_034762589
Mapk10	NM_001407578.1			PTPRM	XM_034762644
Glmn	XM_017320694.3			EPB41L3	XM_034762664
Vmn2r12	NM_001104623.1			PTPRN2	XM_034760012
Hnf1aos1	XR_878697.3			LAMA3	XM_034762779
Gm40331	XR_868532.2			CDH2	XM_034762814
Auts2	NM_001363480.1			CCDC178	XM_034759571
Gtf2ird1	XM_011240888.4			PXDNL	XM_034762906
Rnf216	XM_036164723.1			ST18	XM_034762912
Gm35051	XR_003956404.1			TOX	XM_034762982
Phf14	XR_004933644.1			LOC117873529	XM_034762996
Thsd7a	NM_001164805.1			MTFR1	XM_034762997
Cftr	NM_021050.2			PDE7A	XM_034763004
Kcnd2	XM_036165884.1			CSPP1	XM_034763051
Grm8	XM_006504990.5			PREX2	XM_034763054
Tmem178b	NM_001360978.1			RALYL	XM_034763204
Cntnap2	NM_001004357.2			NECAB1	XM_034763243
Gm40371	XR_003956298.1			NDUFAF6	XM_034763320
Gm40369	XR_003956292.1			PTDSS1	XM_034763331
Gm52861	XR_003956294.2			STK3	XM_034763361
Mindy4	XM_006506298.5			VPS13B	XM_034763370
Itprid1	XM_017321524.3			SAMD12	XM_034763510
Pde1c	XM_006505730.5			COL14A1	XM_034763530
Herc6	NM_025992.2			ASAP1	XM_034763624
Gm38822	XR_869136.2			CREM	XM_034760077
Ccser1	NM_001164316.1			CUL2	XM_034760086
Grid2	XM_036165857.1			KHDRBS3	XM_034763662
Gm36408	XR_004933822.1			COL22A1	XM_034763665
Lrrtm4	XM_006506088.4			PARD3	XM_034760090
Gm53287	XR_004933681.1			TRAPPC9	XM_034763666
Exoc6b	NM_177077.2			PTK2	XM_034763679
Alms1	XR_001785126.3			DENND3	XM_034763684
Tgfa	XM_030255312.1			LOC117873861	XM_034763724
Prickle2	XM_030255385.2			LOC117871841	XM_034759597
Tafa1	NM_182808.3			ARHGAP39	XM_034763742
Eogt	XM_036165710.1			LOC117871698	XM_034759475
Cntn3	NM_008779.3			LOC117873892	XM_034763777
Chl1	XM_017321377.3			SHARPIN	XM_034759605
Syn2	NM_013681.3			PLEC	XM_034759608
Dyrk4	XM_006505256.5			EPPK1	XM_034763806
Klre1	XM_017321589.3			SCRIB	XM_034763808
Slc15a5	XM_017321607.2			IQANK1	XM_034763810
Gm5724	NM_001378682.1			LOC117873933	XM_034763836
Slco1a6	NM_001381930.1			EPC1	XM_034760113
St8sia1	NM_011374.2			ARMC4	XM_034759339
Vmn2r55	NM_001104645.1			APBB1IP	XM_034760217
2310022A10Rik	XM_036153351.1			KIAA1217	XM_034760254
Nell1	NM_001037906.2			SPAG6	XM_034760284
Luzp2	XM_006540826.5			DNAJC1	XM_034760291
Gabrg3	NM_008074.3			NEBL	XM_034760312
Snhg14	NR_146211.1			MALRD1	XM_034760318
B230209E15Rik	NR_045727.1			CACNB2	XM_034760328
4930554H23Rik	NR_131089.1			COL28A1	XM_034760511
Adamts17	XM_006540844.5			THSD7A	XM_034760534
Gm30075	NR_166609.1			DNAH11	XM_034759480
4930533N22Rik	NR_131122.1			STK31	XM_034760641
Ntrk3	XM_036152767.1			CHN2	XM_034760711
Adamtsl3	XM_006507894.4			HACL1	XM_034760721
Grm5	XM_036152560.1			ZNF385D	XM_034760769
Dlg2	XM_006507776.5			TOP2B	XM_034760796
Ccdc90b	XM_036153349.1			NEK10	XM_034760809
Ankrd42	NM_001407912.1			ZCWPW2	XM_034759384
Gm32647	NR_175859.1			RBMS3	XM_034760833
Stk33	XM_006507224.2			GADL1	XM_034760839
Gm30335	XR_004934323.1			TOPAZ1	XM_034759484
Myo16	NM_001319151.1			GASK1A	XM_034760875
Csmd1	XM_036154398.1			LOC117871711	XM_034759487
Defb14	XM_006508792.4			ULK4	XM_034760990
Potefam3e	XM_017312928.1			BBS9	XM_034761158
Gm53404	XR_004934931.1			BMPER	XM_034761175
2610005L07Rik	NR_028428.1			ELMO1	XM_034761212
Potefam3a	NM_001177408.1			NME8	XM_034761218
6820431F20Rik	NR_030708.1			POU6F2	XM_034761232
9530057J20Rik	XM_030243910.1			SMARCD3	XM_034763849
Gm53473	XM_036154456.1			HECW1	XM_034759497
Gm40469	XM_030243911.1			TPK1	XM_034761277
Potefam3b	XR_003947210.2			CNTNAP2	XM_034761282
Nrg1	XM_006509063.5			HECA	XM_034765528
Eri1	NM_026067.3			PEX7	XM_034765571
Gm35712	XR_378903.4			SLC8A1	XM_034763902
Sgcz	XM_006509122.2			L3MBTL3	XM_034763897
Gm6213	NR_044988.1			TMEM244	XM_034766883
Tenm3	XM_036154006.1			PTPRK	XM_034765702
1190028D05Rik	NR_151738.1			TRMT11	XM_034765728
Vegfc	NM_009506.2			NKAIN2	XM_034765752
Galntl6	XM_017312847.3			FAM184A	XM_034765789
4930470O06Rik	NR_126087.1			MCM9	XM_034765790
Spock3	XM_006509517.3			SLC35F1	XM_034765797
Marchf1	XM_030243793.2			TRAPPC3L	XM_034765820
Csgalnact1	XM_006509630.5			NT5DC1	XM_034765825
Large1	XM_030243312.2			REV3L	XM_034766889
Iqcm	NM_027944.1			SLC16A10	XM_034765862
Phkb	XR_001778385.3			LIN28B	XM_034765969
Fto	NM_011936.2			ASCC3	XM_034765979
D030068K23Rik	NR_126329.1			TASP1	XM_034764143
Wwox	XM_006531510.5			KLHL32	XM_034766004
Cdyl2	NM_029441.3			ESF1	XM_034764152
Gucy1a2	NM_001033322.2			MDN1	XM_034766036
Cntn5	XM_036154952.1			SH3BGRL2	XM_034766152
Zfp317	XM_036154974.1			LCA5	XM_034766153
Bbs9	XM_006510416.5			MEI4	XM_034766169
Bmper	NM_028472.2			KCNQ5	XM_034766208
Ntm	NM_001357593.1			COL19A1	XM_034766226
Gm33838	XR_004935846.1			LMBRD1	XM_034766228
Gm40520	XR_004935780.1			KIF16B	XM_034764167
Ddx10	NM_029936.2			COMMD1	XM_034764171
Gm27211	NR_166650.1			KHDRBS2	XM_034766247
Unc13c	XM_006510929.5			DST	XM_034766257
Mlip	NM_001368966.1			LOC117875514	XM_034766897
Filip1	NM_001407987.1			MYOM2	XM_034766370
Bckdhb	NM_001305935.1			TDRP	XM_034766899
Gm10634	XM_035096917.1			LOC117875520	XM_034766903
Nek11	NM_172461.4			PXDN	XM_034766414
Lars2	NM_153168.4			ROCK2	XM_034766905
Ust	XR_004936207.1			LOC117874237	XM_034764140
Utrn	XM_006512713.4			INTS9	XM_034766738
Trmt11	XM_036156048.1			FZD3	XM_034766746
Nkain2	XM_036155888.1			NCOA1	XM_034766761
Grik2	NM_001358866.2			DNAJC27	XM_034766789
Gm40642	XR_871636.3			ASXL2	NM_001270988
Fam184a	XM_030245349.2			LOC117875558	XM_034766936
Gm53605	XR_004936427.1			PPP4R3B	XM_034766832
Gm9919	XR_001783114.1			CFAP36	XM_034764305
Ctnna3	NM_177612.3			EML6	XM_034764322
Gm40678	XR_871772.1			FBXO11	XM_034764327
Cabcoco1	NM_028491.1			NRXN1	XM_034764364
Rhobtb1	XM_006514049.5			ASB3	XM_034764374
4930533K18Rik	NR_166097.1			THADA	XM_034764450
Pcdh15	XR_004936069.1			KCNK2	XM_034764515
Slc1a6	XM_006513424.4			USH2A	XM_034764482
2610008E11Rik	NM_001004362.2			EPRS1	XM_034764613
Anks1b	XM_036156097.1			DISP1	XM_034764646
Cfap54	NM_001347060.2			DNAH14	XM_034764559
Gm49817	XM_036156128.1			EPHX1	XM_034764695
Gm10754	NR_033537.1			ITPKB	XM_034764712
Lrriq1	XM_036156065.1			CDC42BPA	XM_034764723
Tmtc2	NM_177368.4			KIF6	XM_034764803
Gm53628	XR_004936511.1			ZFAND3	XM_034764817
Nav3	XM_036155787.1			POLR1C	XM_034764877
Kcnc2	XM_006513694.5			CFAP61	XM_034764040
Gm40767	XR_872047.3			OPN3	XM_034765029
Pisd-ps1	NR_003517.2			WDR27	XM_034765184
Sfi1	NM_001363222.1			KIF25	XM_034765199
Abca13	NM_178259.3			PRKN	XM_034765264
Wdpcp	XM_030245786.2			SERAC1	XM_034765311
Dock2	NM_033374.3			ESR1	XM_034765387
Tenm2	NM_011856.4			MTHFD1L	XM_034765426
Gm12132	XR_388581.1			LOC117874857	XM_034765451
Atp10b	XM_017314606.2			GRM1	XM_034765469
Rapgef6	XR_004936869.1			PLCB1	XM_034764106
LOC105244170	XR_001780217.1			PDE3B	XM_034770132
Shisa6	NM_001415764.1			GTF2H1	XM_034770218
Gm11190	NR_033549.1			LOC117877276	XM_034770230
Gm11639	XM_017314877.1			NAP1L4	XM_034770255
Tanc2	XM_006534478.3			BRSK2	XM_034770318
Gm30337	XR_004937094.1			PELI2	XM_034768104
Gm32576	XR_872465.3			MUC6	XM_034768775
Gm33037	XR_381233.4			TSPAN4	XM_034770343
Ddx1	NM_134040.1			GATD1	XM_034770413
Nbas	XM_011243895.3			LOC117876512	XM_034768777
Gm40287	XR_872503.1			LOC117877391	XM_034770481
Gm5953	XR_004937692.1			LOC117876519	XM_034768783
Dcdc2c	NM_001177964.2			LOC117876523	XM_034768786
Dgkb	XM_006515068.4			PLXNA2	XM_034770557
Gm46348	XR_001780604.2			LAMB3	XM_034770559
Nrcam	XM_036157477.1			MAGI3	XM_034770612
Gm33680	XR_381572.3			LOC117876533	XM_034768795
Gm33811	XR_381573.2			LOC117876535	XM_034768797
1700008C04Rik	NR_126468.1			LOC117875743	XM_034767083
Slc25a21	NM_001167976.1			MAPKAPK2	XM_034767130
Ttc6	XM_017315188.3			IKBKE	XM_034767145
Lrfn5	XM_006515831.5			LOC117875796	XM_034767232
Mdga2	XR_004937519.1			PIK3C2B	XM_034767241
Gphn	XM_006515899.4			PPP1R12B	XM_034767616
Rad51b	XR_004937460.1			LOC117875974	XM_034767617
Acyp1	NM_001364360.1			KDM5B	XM_034767758
Nrxn3	XR_004937421.1			CPNE5	XM_034767802
Gm26512	XR_872907.3			LOC117876323	XM_034768362
Gm53756	XR_004937774.1			LOC117876601	XM_034768853
Lgmn	NM_001378875.1			LOC117876291	XM_034768305
Gm53763	XR_004937785.1			SNAPC1	XM_034769321
Akr1c14	XM_030247113.2			ESR2	XM_034767826
Hecw1	XM_006516814.4			AHNAK2	XM_034767862
Sugct	NM_138654.3			KLC1	XM_034767882
Gm53776	XR_004938082.1			DYNC1H1	XM_034767929
Amph	XM_011244304.4			BEGAIN	XM_034769824
Elmo1	NM_080288.2			WDR25	XM_034768368
Carmil1	XM_011244337.4			EVL	XM_034767990
Ripor2	XM_006516594.5			EML1	XM_034768149
Cdkal1	NR_131896.1			AK7	XM_034768015
E2f3	NM_001359994.1			RPS6KA5	XM_034768087
Gm30489	XR_873245.3			FOXN3	XM_034768117
F13a1	NM_028784.3			CEP128	XM_034769285
Gm40931	XR_873343.2			NRXN3	XM_034768377
Jarid2	XM_036157864.1			FLVCR2	XM_034768483
Gm40947	XR_873393.2			RALGAPA1	XM_034768622
Aopep	NM_001289924.1			NPAS3	XM_034768663
Fancc	XM_006517087.5			NOVA1	XM_034768899
Gm7762	NM_001371118.1			FAM98B	XM_034768969
Gm19448	XR_001780986.2			FMN1	XM_034769716
Zfp998	NM_183119.3			RYR3	XM_034768994
1700112M02Rik	XR_873660.1			AVEN	XM_034768996
2210408I21Rik	NM_001145676.2			RPUSD2	XM_034769598
Fam172a	XM_006517352.4			VPS39	XM_034769154
Gm32067	XR_382673.3			TTBK2	XM_034769195
Adgrv1	NM_054053.4			SMOC1	XM_034769316
Gm33274	XR_382693.3			GALNT16	XM_034769331
Gm17750	NR_131220.1			ZFYVE26	XM_034769360
Edil3	NM_010103.4			GPHN	XM_034769390
Gm41028	XR_873824.1			NR1H3	XM_034769486
Cwc27	NM_001360094.1			C4H11orf49	XM_034769511
Gm34790	XR_382937.5			LOC117876953	XM_034769576
Gm32587	XR_874230.2			TRIM9	XM_034768675
Rarb	NM_001289761.1			TRIM44	XM_034769682
Fhit	XM_030247649.2			CD44	XM_034769691
Gm3411	NM_001270812.1			NAV2	XM_034769789
1700110I01Rik	NR_038059.1			NELL1	XM_034769797
Dlg5	XM_017316202.1			LUZP2	XM_034769830
Grid1	XM_011244962.4			LGR4	XM_034769845
Gm8126	XM_036158393.1			HIPK3	XM_034769937
Gm26782	XR_004938645.1			KIAA1549L	XM_034769945
Gm34874	XR_383475.1			LOC117876498	XM_034768763
Spata13	XM_030247763.1			LOC117876501	XM_034768767
Gm31227	XR_874755.2			TNKS	XM_034770778
Gfra2	NM_001302095.1			LCORL	XM_034772420
Vwa8	NM_027906.1			LDB2	XM_034771074
Gm32498	NR_168880.1			STK32B	XM_034772537
Diaph3	NM_019670.2			EVC2	XM_034771842
Klhl1	NM_053105.3			PPP2R2C	XM_034770935
4933432I03Rik	NR_045657.1			SORCS2	XM_034770960
Gpc6	NM_011821.3			DOK7	XM_034772337
Gm41253	XR_874983.3			HGFAC	XM_034771307
Nalcn	XM_036158681.1			RGS12	XM_034771889
Itgbl1	XM_006518921.5			HTT	XM_034772453
Fyb	XM_011245329.3			ZFYVE28	XM_034771176
Cdh12	XM_017316546.3			SUCLG1	XM_034771261
Cdh18	XM_006520095.4			ATRN	XM_034772107
Ctnnd2	NM_001355502.2			EXOC6B	XM_034770772
Cpq	NM_176073.4			FRAS1	XM_034772623
Gm33251	NR_155348.1			PAIP2B	XM_034771302
Rspo2	XM_011245607.2			ANKRD53	XM_034772555
Pkhd1l1	XR_383993.4			CD207	XM_034772556
1700022A22Rik	NR_045509.1			LOC117877965	XM_034771698
Csmd3	NM_001081391.2			LOC117877801	XM_034771304
Col14a1	XM_036159113.1			LOC117878433	XM_034772613
4930402D18Rik	XR_001781666.2			PDLIM5	XM_034772236
Gm19782	NR_045071.1			LOC117877802	XM_034771306
Fam135b	XM_006521395.4			GRID2	XM_034772953
Adamts20	XM_017316581.3			CCSER1	XM_034771263
Rbfox1	XM_036159943.1			IGFBP7	XM_034771024
Litaf	NM_019980.2			HERC3	XM_034772328
Cpped1	NM_001417696.1			LOC117878232	XM_034772329
Fgd4	XM_006522025.5			ABRAXAS1	XM_034771598
Lpp	NM_178665.5			LOC117877929	XM_034771596
Lsamp	XM_030249138.2			PPP3CA	XM_034770987
4932412D23Rik	NR_040521.1			TACR3	XM_034772461
Cd200r2	NM_206535.1			ARHGEF38	XM_034771431
Gm53957	XR_004939357.1			COL25A1	XM_034772163
Cd96	XM_017317168.2			ANK2	XM_034771765
Morc1	NM_010816.1			CAMK2D	XM_034771697
Impg2	XM_017316971.3			SYNPO2	XM_034772957
Cmss1	XM_017317115.3			BBS7	XM_034771824
Cmss1	NM_025599.3			KIAA1109	XM_034771463
Dcbld2	XM_011246022.3			FAT4	XM_034772506
Gbe1	NM_028803.4			LOC117878086	XM_034772031
Robo2	NM_001358493.2			MGAT4D	XM_034772756
Gm32130	XR_876302.2			RNF150	XM_034772760
Dscam	XM_006522886.4			ZNF827	XM_034771923
Pisd-ps2	NR_003519.3			SLC10A7	XM_034771234
Tulp4	XM_030250033.1			GATB	XM_034770701
Gm53261	XM_036160864.1			RBM46	XM_034770790
Tmem181b-ps	NR_033520.1			PDGFC	XM_034771612
Gm2808	XM_017317770.3			FSTL5	XM_034772508
Gm29721	XM_030250199.1			CPE	XM_034772068
Dynlt1c	NM_001166630.1			PALLD	XM_034770760
Tmem181c-ps	NR_028305.2			GALNTL6	XM_034772183
Sytl3	XM_011246181.4			GPM6A	XM_034772037
Qki	NM_001159517.2			CASP3	XM_034771392
Cyp4f17	XM_011246339.2			LOC117877810	XM_034771315
Gm26917	NR_170994.1			FAT1	XM_034771808
AY036118	XR_877120.4			SGCZ	XM_034772405
Supt3	XM_006523477.3			LOC117878353	XM_034772524
Mad2l1bp	NM_025649.3			SCFD2	XM_034772647
Plcl2	XM_036160552.1			NFXL1	XM_034771343
Adgre1	XM_006523602.2			GRXCR1	XM_034772289
Cntnap5c	XM_006524742.5			APBB2	XM_034771089
Dlgap1	NM_001347412.1			TMEM156	XM_034772964
Gm53976	XM_036160870.1			ADAMTSL1	XM_034773213
Slc8a1	NM_011406.3			UHRF2	XM_034773107
Camkmt	XM_006524992.3			ST8SIA5	XM_034774586
Nrxn1	NM_001346957.1			LOC117879646	XM_034774918
Mpp7	NM_001360860.1			GNE	XM_034773428
Rbbp8	NM_001252495.1			FUT10	XM_034774405
Chst9	NM_001364992.1			TBC1D2	XM_034774389
Gm33228	XR_877236.4			ELP1	XM_034774384
4930474G06Rik	NR_045398.1			APTX	XM_034773074
Sap130	NM_172965.3			MAPK4	XM_034774495
Kctd16	NM_001371041.1			DCC	XM_034774393
Adamts19	XM_036161139.1			TCF4	XM_034773377
Dym	XR_386014.5			WDR7	NM_001014981
Gm31089	XR_004940032.1			NEDD4L	NM_001114386
Rttn	XR_001782365.2			CPLANE1	NM_001162906
Dok6	NM_001039173.2			LOC117879379	XM_034774526
1700030N03Rik	NR_045304.1			TTC33	XM_034773717
Lpxn	XM_030250687.1			PLCXD3	XM_034774935
Aldh1a1	NM_001361506.1			OXCT1	XM_034774748
Gm34516	XR_877780.2			FGF10	XM_034774788
Glis3	NM_001404124.1			DNAI1	XM_034774779
Prkg1	NM_001013833.3			ITGA1	XM_034774419
Exoc6	XM_017318044.2			RUSC2	XM_034773419
Gm41860	XR_877901.1			UBE2R2	XM_034773735
Shroom4	XM_006527549.5			MAP3K1	XM_034773306
Gm14525	NM_001162364.2			PDE4D	XM_034773684
6030498E09Rik	NM_183126.2			LOC117879376	XM_034774520
Tenm1	XM_017318483.2			CWC27	XM_034773080
Hs6st2	NM_001290468.1			SERINC5	XM_034773412
Magea13	NM_023774.3			AP3B1	XM_034773780
Fgf13	XM_036161813.1			IQGAP2	XM_034774641
Gm36631	XR_878119.1			ARHGEF28	XM_034773881
Gm53187	XR_001783133.1			MCCC2	XM_034773837
Gabra3	NM_001358103.1			BDP1	XM_034773648
Gm14707	XR_878131.2			FAM151B	XM_034773346
4930595M18Rik	NM_173435.3			RASGRF2	XM_034774092
Dmd	XM_006527768.4			LNPEP	XM_034773312
Il1rapl1	NM_001160403.2			CHD1	XM_034773652
Mageb18	NM_173783.3			PAM	XM_034774559
Hsf3	NM_001310755.2			MCC	NM_001085373
Eda2r	NM_001161432.2			LOC117878847	XM_034773439
Tex11	NM_031384.2			ALDH7A1	XM_034773020
Apool	NM_001313733.1			SLC12A2	XM_034774901
Dach2	XM_030251527.2			RIT2	XM_034774843
Klhl4	NM_001290478.1			FANCC	XM_034773790
Diaph2	XM_006528582.5			RCL1	XM_034774013
Bhlhb9	XM_011247760.1			AK3	XM_034773049
Kir3dl2	XM_006528538.3			PGM5	XM_034773922
Il1rapl2	NM_030688.2			TRPM3	XM_034773284
Rtl4	XM_036162071.1			SETBP1	XM_034774276
Lhfpl1	NM_178358.4			VPS13A	XM_034774370
Wnk3	XM_006528873.5			SLC24A2	XM_034774524
Phka2	XR_004940318.1			MGMT	XM_034776848
Reps2	NM_178256.5			DOCK1	XM_034776840
Ofd1	XR_004940336.1			LHPP	XM_034777139
Frmpd4	XM_036161994.1			CHST15	XM_034775148
				CPXM2	XM_034776762
				RYBP	XM_034776405
				SLC18A2	XM_034775435
				ATRNL1	XM_034775239
				RBM20	XM_034775213
				MXI1	XM_034775922
				GSTO1	XM_034777237
				CNNM2	XM_034777550
				IFT122	XM_034775403
				TMCC1	XM_034775931
				TXNRD3	XM_034776320
				DNAH12	XM_034776707
				ARHGEF3	XM_034776298
				ERC2	XM_034777024
				PLXNB1	XM_034775820
				FHIT	XM_034776972
				SLC29A2	XM_034777385
				CAPN1	XM_034776124
				LOC117880671	XM_034777033
				C7H11orf80	XM_034777038
				TAF6L	XM_034776454
				IQSEC1	XM_034777984
				RAF1	XM_034775156
				SYN2	XM_034775492
				IARS1	XM_034777462
				NOL8	XM_034775883
				CENPP	XM_034775712
				PTPRG	XM_034776330
				MAPKAPK3	XM_034777253
				CADPS	XM_034776668
				RBM6	XM_034776748
				BSN	XM_034775746
				MST1	XM_034776235
				DAG1	XM_034775304
				FANCD2	XM_034775009
				USP54	XM_034777041
				CAMK2G	XM_034775776
				ALOX5	XM_034776985
				LOC117880983	XM_034777702
				MARCHF8	XM_034777699
				TUBGCP2	XM_034775461
				ADK	XM_034775504
				LRMDA	XM_034777348
				POLR3A	XM_034776334
				ZMIZ1	XM_034775967
				SH2D4B	XM_034776436
				NRG3	XM_034776411
				GRID1	XM_034777148
				ANK3	XM_034777631
				CTNNA3	XM_034775301
				COL13A1	XM_034775203
				AIFM2	XM_034775168
				CDH23	XM_034775586
				PCDH15	XM_034775466
				PTEN	XM_034776858
				MITF	XM_034776187
				RNLS	NM_001368833
				LOC117880357	XM_034776459
				LOC117879741	XM_034774990
				ADGRA1	XM_034775557
				AGBL4	XM_034778118
				CCDC24	XM_034780110
				PTPRF	XM_034778805
				LOC117882158	XM_036163881
				RAPGEF6	XM_034778387
				KCTD16	XM_034780325
				NEURL1B	XM_034778457
				SOX30	XM_034779823
				SLIT3	XM_034778698
				DOCK2	XM_034779264
				SIL1	XM_034778499
				ECSCR	XM_034779763
				LOC117881771	XM_034779435
				ARAP3	XM_034778958
				LOC117882060	XM_034780029
				PCDH1	XM_034778144
				RGS5	XM_034778858
				NOS1AP	XM_034778109
				DNM3	XM_034778293
				FMO4	XM_034778312
				LMX1A	XM_034779558
				CEP350	XM_034778216
				RGL1	XM_034779665
				NIBAN1	XM_034779778
				TPR	XM_034778419
				BRINP3	XM_034778430
				CFH	XM_034779200
				NR5A2	XM_034778860
				NTNG1	XM_034778921
				DPYD	XM_034779204
				RPAP2	XM_034778133
				TGFBR3	XM_034779115
				HS2ST1	XM_034778365
				LOC117882100	XM_034780081
				LOC117882030	XM_034779984
				AK5	XM_034778645
				NEGR1	XM_034780292
				ROR1	XM_034778853
				SHISAL2A	XM_034779579
				SPOCK1	XM_034779825
				LOC117882396	XM_034780554
				ACAP2	XM_034780622
				DLG1	XM_034780811
				SNX17	XM_034781661
				GPN1	XM_034781653
				TENM1	XM_034781757
				SLC16A2	XM_034781757
				ARHGEF9	XM_034781031
				PCDH11X	XM_034780506
				DIAPH2	XM_034781190
				ARL13A	XM_034781806
				ENOX2	XM_034781232
				NHSL2	XM_034782615
				LOC117882764	XM_034781530
				F8	XM_034781378
				DKC1	XM_034782193
				ZNF185	XM_034782509
				ESPNL	XM_034781850
				CROCC2	XM_034781674
				SNED1	XM_034782201
				DTYMK	XM_034780915
				LOC117882963	XM_034781861
				RAB6B	XM_034782478
				SLCO2A1	XM_034782044
				EPHB1	XM_034780745
				IGF2BP2	XM_034782429
				MSL2	XM_034781690
				SAG	XM_034782473
				SAP130	XM_034781983
				HS6ST1	XM_034782655
				LOC117883293	XM_034782470
				PER2	XM_034782482
				CUL3	XM_034781197
				DNER	XM_034781973
				EIF2A	XM_034780779
				MINDY4B	XM_055019671
				MED12L	XM_034780703
				LEKR1	XM_034780529
				RSRC1	XM_034781218
				SKIL	XM_034781207
				SPATA16	XM_034781902
				LOC117882374	XM_034780534
				MCF2L2	XM_034780536
				CYTH3	XM_030254209
				GDE1	XM_034783769
				LOC117883493	XM_034782762
				BMERB1	XM_034784559
				LOC117883854	XM_034783666
				CACNG3	XM_034784973
				LOC117883859	XM_034783674
				RBFOX1	XM_034784126
				CREBBP	XM_034784284
				SRL	XM_034783234
				RAB11FIP3	XM_034783026
				LOC117883932	XM_034783830
				IFT140	XM_034784204
				CRAMP1	XM_034784553
				JPT2	XM_034783670
				MAPK8IP3	XM_034782838
				LOC117883881	XM_034783715
				INSYN1	XM_034784166
				NPTN	XM_034783721
				HCN4	XM_034784649
				NEO1	XM_034783478
				ARIH1	XM_034782872
				HEXA	XM_034783447
				CELF6	XM_034784324
				LOC117883894	XM_034783736
				SHF	XM_034782836
				SIN3A	XM_034783825
				SCAPER	XM_034784768
				APBA2	XM_034784916
				FAM189A1	XM_034784922
				THSD4	XM_034783207
				TRPM7	XM_034782908
				ADAMTSL3	XM_034783740
				ABHD2	XM_034782911
				TOM1L2	XM_034782912
				ST8SIA2	XM_034784745
				CHD2	XM_034784264
				IGF1R	XM_034784959
				PCSK6	XM_034784903
				DENND4A	XM_034783867
				CORO2B	XM_034783362
				TP53BP1	XM_034783552
				KALRN	XM_034786192
				LOC117884610	XM_034785083
				CCDC93	XM_034785531
				NCKAP5	XM_034785642
				R3HDM1	XM_034785069
				THSD7B	XM_034786451
				LRP1B	XM_034786032
				ARHGAP15	XM_034786034
				PKP4	XM_034786179
				MARCHF4	XM_034786506
				TTC21B	XM_034785703
				ERICH2	XM_034785377
				SLC25A12	XM_034785043
				HAT1	XM_034785749
				LOC117884722	XM_034785385
				CHN1	XM_034785636
				SLC23A3	XM_034786326
				ZNF385B	XM_034786269
				FAM171B	XM_034786118
				PMS1	XM_034786489
				STAT4	XM_034786165
				SATB2	XM_034786406
				PARD3B	XM_034786262
				COL18A1	XM_034785179
				ERBB4	XM_034786069
				SPAG16	XM_034786388
				ABCA12	XM_034786070
				FN1	XM_034785731
				MLPH	XM_034786324
				CFAP65	XM_034786403
				HDAC4	XM_034785241
				USP40	XM_034785342
				LSS	XM_034786085
				PCNT	XM_034786561
				LOC117884625	XM_034785111
				STK11IP	XM_034786019
				LOC117884963	XM_034786024
				GLI2	XM_034786212
				LOC117885715	XM_034787133
				PREX1	XM_034786895
				NCOA3	XM_034786928
				ZMYND8	XM_034787149
				LOC117886000	XM_034787620
				ASIP	XM_034787345
				LOC117886008	XM_034787634
				LOC117886332	XM_034788039
				LOC117885724	XM_034787145
				LOC117886026	XM_034787659
				ERGIC3	XM_034786668
				CEP250	XM_034786989
				LOC117885505	XM_034786787
				LOC117885526	XM_034786798
				LOC117885530	XM_034786803
				NTSR1	XM_034787915
				CDH4	XM_034787039
				CDH13	XM_034788956
				BCO1	XM_034788772
				ADAT1	XM_034788184
				CHST8	XM_034788315
				TDRD12	XM_034788477
				ZNF536	XM_034788197
				LOC117886638	XM_034788634
				ABCC12	XM_034788557
				ADCY7	XM_034788880
				LOC117886766	XM_034788810
				ARHGEF39	XM_034788224
				NECAB2	XM_034788642
				GNAO1	XM_034788551
				LOC117886780	XM_034788826
				LOC117886656	XM_034788660
				RFWD3	XM_034788455
				CARMIL2	XM_034788268
				HYDIN	XM_034788808
				VAC14	XM_034788262
				TSNAXIP1	XM_034788604
				GFOD2	XM_034788702
				KCTD19	XM_034788814
				ACSF3	XM_034788369
				CA9	XM_034788776
				ZCCHC14	XM_034788832
				FBXO31	XM_034788240
				LOC117886744	XM_034788788
				NPR2	XM_034788347
				LOC117887614	XM_034790258
				SHISA6	XM_034790260
				ARHGAP44	XM_034789675
				B3GNTL1	XM_034789912
				TNRC6C	XM_034789728
				LOC117887351	XM_034789883
				PRKCA	XM_034790526
				CEP112	XM_034789930
				LOC117886920	XM_034789067
				LOC117886945	XM_034789117
				LOC117887098	XM_034789340
				LOC117887437	XM_034790055
				LOC117887143	XM_034789423
				DHRS7C	XM_034790008
				GAS7	XM_034790254
				MYOCD	XM_034789822
				GLT1D1	XM_034791044
				RIMBP2	XM_034791139
				ZDHHC8	XM_034791606
				YPEL1	XM_034790679
				LOC117888107	XM_034791209
				UPB1	XM_034791373
				PXN	XM_034791464
				GCN1	XM_034790860
				KSR2	XM_034791563
				SPRING1	XM_034791143
				MED13L	XM_034790893
				MYO18B	XM_034790789
				RBM19	XM_034791035
				SCARF2	XM_034791297
				INPP5J	XM_034791472
				OSBP2	XM_034791661
				GAS2L1	XM_034791278
				TTC28	XM_034791355
				ACAD10	XM_034790810
				RHOF	XM_034791672
				MORN3	XM_034791609
				TMEM132B	XM_034791339
				TAMALIN	XM_034792624
				LOC117888708	XM_034792344
				LOC117889236	XM_034793157
				LOC117888795	XM_034792523
				LOC117888476	XM_034791913
				LOC117889181	XM_034793066
				LOC117888488	XM_034791932
				STXBP2	XM_034792836
				LOC117888860	XM_034792641
				LOC117888911	XM_034792704
				LOC117888575	XM_034792110
				EFNA3	XM_034792692
				ASTN2	XM_034793415
				FNBP1	XM_034793257
				DENND1A	XM_034793394
				NEK6	XM_034793958
				ZNF618	XM_034793693
				RALGPS1	XM_034793610
				EXD3	XM_034793607
				NSMF	XM_034793680
				PNPLA7	XM_034793932
				CACNA1B	XM_034793506
				COL27A1	XM_034793733
				LOC117867745	XM_034752988
				GALNT17	XM_034752813
				AUTS2	XM_034752724
				LOC117867326	XM_034752215
				ZZEF1	XM_034752211
				CUX1	XM_034752651
				LOC117867525	XM_034752658
				TMEM132E	XM_034752778
				STX1A	XM_034752673
				RNF43	XM_034752784
				CWF19L1	XM_034752913
				LOC117867620	XM_034752814
				PHF7	XM_034752915
				ABR	XM_034752286
				SLC43A2	XM_034752375
				DOC2B	XM_034752836
				TEX14	XM_034752756
				DISP3	XM_034753119
				KAZN	XM_034753335
				LOC117868067	XM_034753660
				UBR4	XM_034753664
				ACOT7	XM_034753180
				HSPG2	XM_034753680
				LDLRAD2	XM_034753681
				TP73	XM_034753381
				SSU72	XM_034753699
				SAMD11	XM_034753601
				LOC117868150	XM_034753794
				LOC117868192	XM_034753924
				LUZP1	XM_034753887
				KDM1A	XM_034754260
				RLF	XM_034753861
				COL9A2	XM_034754244
				NFYC	XM_034753946
				DSCAML1	XM_034754688
				ST3GAL4	XM_034754768
				KIRREL3	XM_034754766
				NTM	XM_034754498
				AP1M1	XM_034755210
				LOC117868781	XM_034755002
				FBN3	XM_034754983
				LOC117869001	XM_034755452
				SPPL2B	XM_034755333
				LONP1	XM_034755542
				LOC117869101	XM_034755604
				GPR179	XM_034756293
				ERBB2	XM_034755779
				LOC117869185	XM_034755785
				LOC117869348	XM_034756132
				SCN4A	XM_034756257
				LOC117869139	XM_034755671
				ASIC2	XM_034755993
				TANC2	XM_034755955
				LOC117869853	XM_034756963
				LOC117869686	XM_034756733
				FXYD5	XM_034756777
				HAUS5	XM_034756661
				CADM3	XM_034756329
				LOC117869539	XM_034756461
				LOC117869770	XM_034756861
				LOC117869996	XM_034757122
				ZCWPW1	XM_034757068
				AP4M1	XM_034757045

## Sheet: Upstream methylation
Mouse				Turtle
Gene	Accession			Gene	Accession
Atp6v1h	XM_030255279.2			LOC117882842	XM_034781685
Gm23453	XR_004936695.1			LOC117883193	XM_034782285
Mroh2a	XM_006529044.3			LOC117873183	XM_034762314
Slc35f5	XR_001778392.3			LOC117885188	XM_034786401
Rbm3-ps	XM_036156140.1			SYCE3	XM_034758394
Gm30521	XR_387489.2			CASP2	XM_034786770
Fcgr3	NM_001405019.1			GSTK1	XM_034786830
Cd84	XM_036156634.1			PRRT4	XM_034763369
Myo3a	NM_148413.3			SH2D1B	XM_034790741
Lrp1b	XM_006498459.5			MRPL39	XM_034792906
Or8k39	NM_001011771.2			ADAMTS5	XM_034793147
Or10ag2	NM_146350.2			LANCL3	XM_034754589
Gm39904	XR_866638.2			LOC117868782	XM_034755015
Bmf	XM_036158999.1			CPT1B	XM_034763512
Gm54132	XR_004941026.1			LOC117870689	XM_034757933
Gm14147	XM_355352.9			CELSR1	XM_034767027
Pigu	NM_001004721.1			KCNE3	XM_034759109
Gm33551	XR_387548.2			LOC117871288	XM_034759119
Gm26354	XR_004941753.1			RHOG	XM_034788077
Gm33154	XR_389637.2			LOC117884299	XM_034784635
Gnb4	XM_006535404.5			LOC117871371	XM_034759297
Gm24851	XR_004941681.1			LOC117886502	XM_034788409
Arl14	NM_027843.1			LOC117886788	XM_034788871
Bola1	XM_036163270.1			LOC117871379	XM_034759304
Gm33752	XR_390374.3			LOC117873357	XM_034762632
Gm40202	XR_867904.2			PLXNB2	XM_034767793
Gm25004	XR_004942374.1			BEST3	XM_034771305
Gm25877	XR_004942324.1			RASSF9	XM_034772316
Gm23143	XR_004942401.1			MED10	XM_034761501
LOC115490062	XR_004942347.1			NSD3	XM_034761989
Gm13001	NR_166579.1			LOC117871632	XM_034759435
Gm42346	NR_176015.1			LOC117871815	XM_034759572
Gm13034	NR_030771.1			IDI1	XM_034760052
Zfp600	NM_001177546.2			SLCO5A1	XM_034763067
Gm21190	NM_001310449.1			LOC117873711	XM_034763382
Gm30613	XR_003953466.1			RSPO2	XM_034763487
Gm30417	XR_406764.3			AGO2	XM_034763669
4930572O03Rik	NR_073011.1			LOC117872199	XM_034760419
Add1	NM_001331080.1			GLB1	XM_034761022
Cytl1	NM_001081106.1			LOC117871955	XM_034759846
Ugt2b36	NM_001029867.1			RNF146	XM_034765720
Ugt2b37	NM_053215.3			LOC117874996	XM_034765799
Ugt2b38	NM_133894.2			LOC117874237	XM_034764140
Gm25937	XR_004942784.1			LOC117874497	XM_034764662
1700123K08Rik	XM_011240959.4			NVL	XM_034764669
Or2r2	NM_001011528.2			AP2A2	XM_034770321
Gm40371	XR_004933803.1			LOC117876512	XM_034768777
Gm35195	XR_377724.1			LOC117876529	XM_034768790
Gm53289	XR_004933683.1			TSPO2	XM_034767374
Clec4a1	NM_199311.2			TCP11	XM_034767440
Gm44134	XM_036152471.1			RPL10A	XM_034767449
Vmn2r31	XM_036152488.1			TMEM167B	XM_034767811
Gm26056	XR_004934725.1			LOC117876313	XM_034768351
Psg20	XM_030242757.2			PSMA6	XM_034768743
Gm34612	XR_391570.1			CREB3L1	XM_034769590
Olfml1	NM_172907.3			LOC117876501	XM_034768767
Or10a3m	NM_146724.1			RBPJ	XM_034771478
Potefam3e	XM_017312928.1			SLIT2	XM_034771223
Potefam3a	NM_001177408.1			DYSF	XM_034772554
6820431F20Rik	NR_030708.1			CD207	XM_034772556
Gm40468	XR_870187.3			LOC117877802	XM_034771306
Gm53405	XM_036154407.1			MMRN1	XM_034771837
Gm53473	XM_036154456.1			CDS1	XM_034772367
Gm40469	XM_030243911.1			EIF4E	XM_034771833
Potefam3b	XR_003947210.2			CFI	XM_034771572
Adam26a	NM_010085.3			TBC1D9	XM_034771233
Trim61	NM_001177551.1			GPM6A	XM_034772037
Ces1c	NM_007954.4			SORBS2	XM_034772080
Ces2b	XM_006530885.2			DCUN1D4	XM_034770976
Gm33125	XR_870744.2			EPG5	XM_034773405
Gm39339	XR_870747.3			ACAA2	XM_034774171
Hmgn3	XM_006511591.4			DIMT1	XM_034773337
Iqcf1	NM_001146701.1			AGGF1	XM_034774471
Gm39436	NR_165307.1			DENND4C	XM_034774575
Gm23680	XR_004936585.1			LOC117880584	XM_034776867
Gm22995	XR_004936639.1			IPPK	XM_034775704
Gm33671	XR_380153.2			LOC117880894	XM_034777475
Gm53606	XM_036156149.1			LOC117881007	XM_034777758
Gm4307	NM_001166641.1			LOC117880984	XM_034777703
Or1x2	NM_010997.1			SLC35G1	XM_034777740
Gm12223	XR_879857.1			LOC117879741	XM_034774990
Or1e1c	NM_001172686.1			SLC5A9	XM_034780031
Hlf	NM_172563.4			GNPDA1	XM_034778189
Gm24066	XR_004937867.1			PCDH12	XM_034780250
Wrnip1	NM_030215.3			LOC117881257	XM_034778262
A530065N20Rik	NR_046142.1			ACAP2	XM_034780621
Gm19448	XR_001780987.1			TMEM255A	XM_034781502
Gm46426	XM_030247498.2			OCRL	XM_034780984
Gm27572	XR_382890.3			KIF1A	XM_034781038
Vstm4	NM_178791.5			RBMX	XM_034780714
Npy4r	NM_008919.4			TMC5	XM_034783441
Phf11a	XM_017315970.3			IFT140	XM_034784203
Gm23033	XR_004939096.1			LOC117883892	XM_034783734
Gm26063	XR_004939126.1			RGMA	XM_034784376
Cyp2d40	NM_023623.2			ORC2	XM_034785974
Gm5478	NR_003960.1			PLEKHM3	XM_034785809
Gm25547	XR_004939421.1			LSS	XM_034786085
Gm33797	XR_384919.1			LOC117884627	XM_034785119
Gm41479	XR_876185.1			LOC117886329	XM_034788037
Gm38477	XR_385015.1			LOC117886023	XM_034787657
4930553J12Rik	NR_138570.1			LOC117886341	XM_034788056
Gm7735	XM_006523124.1			LOC117885857	XM_034787372
Tmem181b-ps	NR_033520.1			LOC117886155	XM_034787805
Zfp81	XM_030249699.2			PARP2	XM_034786876
Or10al2	XM_030249887.2			LOC117885951	XM_034787532
Pgk2	NM_031190.2			TTC5	XM_034787819
Trem1	XM_006524729.5			LOC117885524	XM_034786796
Gm23447	XR_004939768.1			C13H16orf70	XM_034788265
Gm33228	XR_877236.4			LOC117886451	XM_034788258
Gm35480	XR_877283.1			TSNAXIP1	XM_034788604
Or5b112	XM_030250947.1			IL34	XM_034788759
Ssxb1	NM_026492.4			FCSK	XM_034788324
Gm4297	NM_001100446.2			CFAP20	XM_034788655
Gm41894	XR_878088.1			LOC117887387	XM_034789960
Gm22550	XR_004940589.1			LOC117887674	XM_034790355
Adgrg4	NM_001362885.1			TEN1	XM_034790299
LOC115489229	XR_004940534.1			LOC117887569	XM_034790216
Magee2	NM_053206.2			LOC117886938	XM_034789103
Gm378	XM_036162135.1			NECTIN2	XM_034792322
Gm34521	XM_006528371.3			LOC117888981	XM_034792778
Gm24624	XR_004940562.1			RLN3	XM_034791703
Pramel3	XM_006528634.3			LOC117888911	XM_034792704
				ALAS2	XM_034792758
				LOC117867169	XM_034751991
				ENTPD8	XM_034752065
				LOC117889524	XM_034793871
				LOC117867178	XM_034752005
				VKORC1L1	XM_034752456
				LOC117867525	XM_034752658
				CWF19L1	XM_034752913
				LOC117867620	XM_034752814
				LONP1	XM_034755542
				DCAKD	XM_034756096
				LOC117869416	XM_034756254
				ARHGAP30	XM_034756815
				LOC117869530	XM_034756440
				LOC117870031	XM_034757209
				LOC117869998	XM_034757134
				LOC117870001	XM_034757139
				LOC117869931	XM_034757028

## Sheet: Downstream methylation
Mouse				Turtle
Gene	Accession			Gene	Accession
Tram1	NM_028173.5			LOC117884993	XM_034786064
Rims1	XM_036154452.1			LOC117885131	XM_034786309
Gm31525	XR_373283.3			LOC117885348	XM_034786663
Gm7967	NR_166494.1			PTPN6	XM_034787106
LOC115487674	XR_004936840.1			GYG2	XM_034757506
Rgs13	XM_006529613.3			CELSR1	XM_034767029
Gm53480	XM_036154935.1			IL17D	XM_034758778
Gm35742	NR_166161.1			LOC117871288	XM_034759119
Gm39809	XR_866192.1			LOC117871371	XM_034759297
Or5m10b	NM_146589.2			LOC117886502	XM_034788409
Gm54115	XR_004940943.1			LOC117872715	XM_034761447
Dynlrb1	NR_111890.1			LOC117872742	XM_034761493
Cpa3	NM_007753.2			LOC117873206	XM_034762319
Tdpoz3	NM_207271.2			LOC117871385	XM_034759310
Chia1	NM_023186.3			LOC117873332	XM_034762584
Gm40131	XR_867588.3			TSGA13	XM_034754249
Gm40144	XR_867623.2			NELL2	XM_034769935
Adh6-ps1	NR_033581.1			IL22	XM_034786036
Gm24978	XR_004942403.1			ANKS1B	XM_034778452
Ndufaf4	NM_026742.4			LOC117879180	XM_034774186
Gm24977	XR_004942380.1			LOC117879748	XM_034775011
Fut9	NM_010243.3			MEI1	XM_034775150
Or13c7b	NM_019474.2			FBXO7	XM_034777993
Ifna16	NM_206867.1			LOC117873142	XM_034762209
Gm13285	NM_001161609.1			LOC117873296	XM_034762508
Cyp4a12a	NM_177406.3			LOC117873711	XM_034763382
Gm40237	XR_001784415.1			LRP12	XM_034763463
Smarca5-ps	NR_002888.2			LYZL1	XM_034759363
Gm13034	NR_030771.1			MLLT10	XM_034760298
Zfp988	NM_001384232.1			NGLY1	XM_034760801
Zfp978	NM_001387381.1			EIF1B	XM_034761006
Zfp982	NM_001039209.4			FIG4	XM_034765895
Gm17019	NM_182957.1			LOC117875252	XM_034766383
A930003O13Rik	NR_027362.1			LOC117875470	XM_034766852
Gm15477	XR_004942616.1			PEX13	XM_034764277
Gm23067	XR_004942812.1			NEK2	XM_034764558
Gm26072	XR_004942795.1			LOC117874497	XM_034764662
Prol1	NM_008644.2			LOC117877343	XM_034770368
Cxcl15	NM_011339.2			LOC117876512	XM_034768777
Cxcl2	NM_009140.2			LOC117876517	XM_034768780
Parm1	NM_145562.2			FEN1	XM_034770544
Smok3c	NM_001310703.1			LOC117876533	XM_034768795
Glcci1	NM_001286728.1			CD6	XM_034767666
Akr1b8	NM_008012.2			LOC117876731	XM_034769046
Tcaf2	XM_036166099.1			LOC117876553	XM_034768812
Vmn1r48	NM_053218.1			LOC117876558	XM_034768817
Tas2r140	NM_021562.1			SRCAP	XM_034768170
Vmn1r57	NM_001166734.1			LOC117876245	XM_034768202
Gm23942	XR_004934717.1			DCAF4	XM_034769255
Vmn2r50	XM_036153215.1			EIF2S1	XM_034769374
Zscan4a	NR_033707.1			RRAS2	XM_034770110
Mill2	XM_017322235.3			LOC117877802	XM_034771306
Vmn1r167	NM_001101562.1			ARL9	XM_034772462
Cyp2a12	NM_133657.1			HPGD	XM_034771058
Zfp74	XM_006540385.5			KIT	XM_034772572
Gm32061	NR_166566.1			SMU1	XM_034774061
A530021J07Rik	NM_177895.3			LOC117878904	XM_034773630
Or51a5	NM_147111.1			ELOB	XM_034777620
Or51b4	NM_013618.3			LOC117879741	XM_034774990
Pth	XM_017322045.2			KNDC1	XM_034777264
Tex36	NM_028654.1			PWWP2A	XM_034779851
Gm51502	NR_169162.1			PRRX1	XM_034780407
Or13a24	NM_001011867.1			RGS16	XM_034779817
Gm53404	XR_004934931.1			GCKR	XM_034781646
2610005L07Rik	NR_028428.1			LOC117882888	XM_034781753
Potefam3a	NM_001177408.1			SLC25A14	XM_034781450
6820431F20Rik	NR_030708.1			RBP2	XM_034781884
Gm36166	XR_003947361.2			IFT80	XM_034781308
Gm53405	XM_036154407.1			GOLIM4	XM_034781481
Gm53473	XM_036154456.1			LOC117884319	XM_034784633
Gm40469	XM_030243911.1			TFAP4	XM_034783747
Potefam3b	XR_003947210.2			LOC117883892	XM_034783734
7420700N18Rik	NR_046272.1			SIN3A	XM_034783825
Mir101c	NR_039546.1			FBXL22	XM_034782767
Npsr1	XM_017313418.2			COPS8	XM_034785973
Gm32131	XR_003948155.2			LSS	XM_034786085
Fam83b	NM_001045518.2			S100B	XM_034786587
Gm23601	XR_004936605.1			LOC117884634	XM_034785135
LOC115487390	XR_003948868.1			RAE1	XM_034787714
Fam162b	XM_006512922.3			LOC117885839	XM_034787340
Gm53606	XM_036156149.1			LOC117886329	XM_034788037
Gm32515	XR_380530.2			LOC117886149	XM_034787797
Gm4340	NM_001177535.1			LOC117885371	XM_034786685
Or6c2b	NM_146267.1			LOC117885389	XM_034786701
Or6c5	NM_207620.1			LOC117885455	XM_034786759
Or6c208	XM_017313944.1			LOC117885470	XM_034786773
Or6c5b	NM_001305430.1			LOC117885730	XM_034787163
Or6c66	NM_146556.2			LOC117885526	XM_034786798
Tug1	NR_002321.3			LOC117885574	XM_034786838
Gm39613	XR_872321.1			FA2H	XM_034788748
Gm25113	XR_004937343.1			LOC117886712	XM_034788744
2300003K06Rik	NM_001195383.1			LOC117887629	XM_034790274
Gm9631	XM_006534634.2			LOC117887011	XM_034789244
Gm36372	XR_381302.5			LOC117886938	XM_034789103
Gm34215	XR_872685.1			LOC117887135	XM_034789408
Eif1ad7	NM_001013824.3			GSG1L2	XM_034790295
Gm23972	XR_004938294.1			LOC117887360	XM_034789900
Zfp935	NM_001136496.1			CRYBB2	XM_034791639
Gm25448	XR_004938317.1			ZMAT5	XM_034790720
Gm19428	NM_001384228.1			LOC117888980	XM_034792777
LOC115488271	XR_004938339.1			KLC3	XM_034793181
Gm41001	XR_873668.1			LOC117889272	XM_034793217
Gm41011	XR_873707.4			FBXL12	XM_034792814
Gm32004	XR_382878.4			LOC117889231	XM_034793152
Gm21188	XM_011244608.3			LOC117888504	XM_034791971
Gm31393	XR_383360.1			INAFM1	XM_034792331
Gm3371	XM_030248216.1			LOC117867169	XM_034751991
Or11g25	NM_207133.2			FAM166A	XM_034752006
4930429C20Rik	NR_166771.1			LOC117867525	XM_034752658
Gm35197	XR_383715.2			LOC117867692	XM_034752911
1700012I11Rik	NR_045140.1			PHF7	XM_034752915
Gm53926	XR_004939277.1			SLC66A1	XM_034753498
2510002D24Rik	XM_036160137.1			LOC117868075	XM_034753670
Slc35a5	NM_001356453.1			LOC117868550	XM_034754605
Gm29686	NR_153657.1			LOC117869101	XM_034755604
Gm41471	XR_876149.1			LOC117869416	XM_034756254
Tmem181b-ps	NR_033520.1
Gm2808	XM_017317770.3
Dynlt1f	NM_001199948.1
Crisp3	NM_009639.3
Esp3	NM_001251916.1
Crisp2	NM_001204071.1
Gm54006	XM_036160898.1
Gm54011	XM_036160902.1
Kcnh8	XM_036160443.1
Gm54014	XM_036160904.1
Gm53982	XM_036160874.1
Ltbp1	NM_206958.3
Prelid2	NM_029942.1
Iigp1	XM_036161227.1
Mir5127	NR_039589.1
Mrpl11	NM_025553.4
Lipo2	XM_036161367.1
Cyp2c67	NM_001417644.1
Cyp2c70	XM_011247235.2
Pdlim1	NM_016861.4
Ssxb9	NM_199066.2
Gm14502	XR_003953038.2
4933416E14Rik	NR_163147.1
H2al1n	NM_001034100.1
Btbd35f22	XM_003688965.4
Rhox2g	NM_001114153.1
Prr32	NM_026841.2
Ocrl	XM_036161986.1
Gm14594	XM_981599.4
Gm14743	NM_001126321.2
Serpina7	NM_177920.5
Magea2	NM_020016.1
Gm21805	NM_001373928.1

## Sheet: Common methylated gene set
Gene	Mouse accession	Turtle accession
ABCA12	NM_175210	XM_034786070
ADAMTSL3	NM_001190374	XM_034783740
AGBL4	NM_030231	XM_034778118
ASTN2	NM_019514	XM_034793415
AUTS2	NM_001363480	XM_034752723
BBS9	NM_014451	XM_034761158
BMPER	NM_001365308	XM_034761175
BRINP3	NM_199051	XM_034778429
CACNB2	NM_023116	XM_034760327
CCSER1	NM_183310	XM_034771263
CDH18	NM_001081299	XM_034761577
CDKAL1	NM_144536	XM_034762409
CNTN5	NM_001170787	XM_034758905
CNTNAP2	NM_001004357	XM_034761282
COL14A1	NM_001368422	XM_034763530
CTNNA3	NM_001164376	XM_034775301
CTNND2	NM_008729	XM_034761542
CWC27	NM_026072	XM_034773080
DIAPH2	NM_172493	XM_034781186
DLG2	NM_011807	XM_034759045
DMD	NM_007868	XM_034754638
DNER	NM_152915	XM_034781973
DOCK2	NM_033374	XM_034779264
DPP6	NM_001136060	XM_034759983
ELMO1	NM_198093	XM_034761212
ERBB4	NM_010154	XM_034786069
EXOC6B	NM_177077	XM_034770772
FAM184A	NM_001081428	XM_034765789
FANCC	NM_007985	XM_034773790
FGD4	NM_001301817	XM_034780008
FHIT	NM_001308285	XM_034776972
GABRG3	NM_008074	XM_034757916
GALNTL6	NM_175032	XM_034772183
GBE1	NM_028803	XM_034792303
GPHN	NM_145965	XM_034769377
GRID1	NM_008166	XM_034777148
GRID2	NM_008167	XM_034772953
GRM8	NM_001361125	XM_034767874
GUCY1A2	NM_001033322	XM_034758855
HECW1	NM_001081348	XM_034759497
IL1RAPL1	NM_001160403	XM_034754902
KCND2	NM_019697	XM_034768644
KCTD16	NM_026135	XM_034780325
KLHL1	NM_053105	XM_034758372
KLHL32	NM_001163020	XM_034766004
LMX1A	NM_033652	XM_034779558
LRRTM4	NM_178731	XM_034761807
LUZP2	NM_178705	XM_034769830
MAGI2	NM_001170746	XM_034765732
MAGI3	NM_001159354	XM_034770612
MALRD1	NM_001310455	XM_034760318
MYO16	NM_001319151	XM_034758176
NAV3	NM_001081035	NM_001081035
NEBL	NM_028757	XM_034760305
NEGR1	NM_001039094	XM_034780292
NELL1	NM_001037906	XM_034769797
NFXL1	NM_133921	XM_034771343
NKAIN2	NM_001013411	XM_034765750
NRXN1	NM_020252	XM_034764343
NRXN3	NM_001198587	XM_034768371
NTM	NM_001357593	XM_034754498
NTNG1	NM_030699	XM_034778919
PCDH15	NM_001142742	XM_034775466
PREX2	NM_029525	XM_034763054
RALYL	NM_178631	XM_034763203
RAPGEF6	NM_001252494	XM_034778380
RBFOX1	NM_183188	XM_034784114
ROBO2	NM_001358493	XM_034792413
ROR1	NM_013845	XM_034778853
RSRC1	NM_001356273	XM_034781218
SAP130	NM_172965	XM_034781981
SGCZ	NM_145841	XM_034772405
SHISA6	NM_001415764	XM_034790260
SLC8A1	NM_011406	XM_034763897
SPAG16	NM_029160	XM_034786388
SPAG17	NM_028892	XM_034787997
SPATA16	NM_027583	XM_034781902
STK32B	NM_022416	XM_034772537
SYN2	NM_001111015	XM_034775492
TANC2	NM_181071	XM_034755955
TENM1	NM_011855	XM_034781757
THSD7A	NM_001164805	XM_034760533
THSD7B	NM_172485	XM_034786451
TMEM178B	NM_001360978	XM_034779586
TRMT11	NM_028604	XM_034765726
VWA8	NM_027906	XM_034758419
ZFYVE28	NM_001015039	XM_034771176
